# Supplementary material for: Analysis of Host-Specific Differentiation of Puccinia striiformis in the South and North-West of the European Part of Russia
Source: Plants (Basel). 2021 Nov 18;10(11):2497. doi: 10.3390/plants10112497 (PMC8622514; doi:10.3390/plants10112497)
Supplement: Supplementary file 1 [file plants-10-02497-s001.zip]

Archive with 1 entries (1 files):
- plants-1431683-supplementary.pdf
